# Supplementary material for: Unique Bone Marrow Findings of FDG-PET/CT in Acute Leukemia in Children: Comparison to Inflammatory Diseases
Source: Children (Basel). 2025 Sep 11;12(9):1218. doi: 10.3390/children12091218 (PMC12468208; doi:10.3390/children12091218)
Supplement: Supplementary file 1 [file children-12-01218-s001.zip]

Archive with 1 entries (1 files):
- children-3816869-supplementary.xlsx
