# Supplementary material for: Unique Bone Marrow Findings of FDG-PET/CT in Acute Leukemia in Children: Comparison to Inflammatory Diseases
Source: Children (Basel). 2025 Sep 11;12(9):1218. doi: 10.3390/children12091218 (PMC12468208; doi:10.3390/children12091218)
Supplement: Supplementary file 1 [file children-12-01218-s001.zip › children-3816869-supplementary.xlsx]

## Sheet: TableS1
Table S1 Characteristics of the acute leukemia group
patients	age	sex	diagnosis	Past Medical History	Peripheral Blood Findings	Bone Marrow Blast at Diagnosis(%)	G-band	Leukemia Chimera Screening	CNS Involvement	Extramedullary Lesions	Diagnostic Process
AL1*	2	M	BCP-ALL	None	WBC 4,200/μl(blast 0%）	ー	ー	ー	ー	None	Bone marrow aspiration yielded dry tap; FDG-PET/CT was performed to evaluate for ALL or malignant lymphoma, raising suspicion for AL. Repeat bone marrow aspiration/biopsy confirmed the diagnosis.
AL2	2	M	AMKL(AML M7）	21 trisomy, TAM(-)	WBC 3,210/μl(blast 0%）	4	47,XY,+21[8]/48,XY,add(10)(q26),+11,add(20)(q11.2),+21[12]	WT1 Positive (38,000 copies/μg RNA)	None (class II)	None	Bone marrow aspiration yielded dry tap; diagnosis made by bone marrow biopsy.
AL3	5	M	BCP-ALL	None	WBC 15,540/μl(blast 64%)	98.6	Sample inadequate, result pending	ETV6-RUNX1 Positive (1.57 × 10^6 copies/μg RNA)	None (class II)	None	Diagnosis made by bone marrow examination.
AL4	9	M	AML(M4Eo)	None	WBC19,000/μl(blast 51%)	54.4	45,X,-Y,add(7)(q22),t(8;21)(q22;q22)[19]/46,XY[1]	WT1 Positive (30,000 copies/μg RNA)、AML1-MTG8 Positive (870,000 copies/μg RNA)	None (class II)	Left orbit; posterior mediastinum; anterior sacrum; Th3–5 vertebral bodies and ribs; Th11–12 vertebral bodies	Diagnosis made by bone marrow examination.
AL5	9	F	CML BC	None	WBC 18,990/μl(blast 20%)	38.8	46,XX,t(9;22)(q34;q11.2)[12],46,XX[8]	WT1 Positive (36,000 copies/μg RNA)、minor BCR-ABL Positive (390,000 copies/μg RNA)	None (class II)	None	Diagnosis made by bone marrow examination.
AL6	17	F	AML(M1)	None	WBC 2,550/μl(blast 0%)	94.8	No mitotic cells; test could not be performed	WT1 positive (9100 copies/μg RNA)	None (class II)	None	Diagnosis made by bone marrow examination.
＊the case referred to our hospital because leukemia could not be diagnosed via bone marrow examination at another institution. Some information is unavailable.
AL: acute leukemia, AML: acute myeloid leukemia, ALL: acute lymphoblastic leukemia, BCP-ALL: B-cell precursor acute lymphoblastic leukemia, AMKL: acute megakaryoblastic leukemia, TAM: taransient abnormal myelopoiesis, CML BC: chronic myeloid leukemia in blast crisis, WBC: white blood cell count, G-band: giemsa banding for karyotype analysis, CNS: central nervous system, FDG-PET/CT: 2-deoxy-2-[^18…

## Sheet: TableS2
table S2	The maximum standardized uptake value (SUVmax) values for all cases.
	Vertebrae	Pelvic bone	Humerus (proximal)	Humerus (middle)	Humerus (distal)	Forearm (proximal)	Forearm (middle)	Forearm (distal)	Femur (proximal)	Femur (middle)	Femur (distal)
ID1	1.84	1.65	2.38	0.88	1.71	1.42	0.82	1.8	1.81	0.91	3.27
ID2	2.31	1.98	2.49	1.36	1.82	1.63	1.37	2.29	2.36	1.43	2.07
ID3	1.6	1.34	1.51	0.79	0.84	0.84	0.69	1.06	1.4	0.86	-
ID4	1.7	1.61	1.64	0.73	1	0.98	0.79	1.49	2.08	0.84	1.33
ID5	1.09	0.96	0.86	0.44	0.33	0.35	0.24	0.34	1.12	0.71	0.98
ID6	2.05	1.67	1.6	0.87	1.01	0.94	0.79	0.76	1.69	1.29	1.22
ID7	2.77	2.49	2.49	0.9	0.98	1.38	0.89	1.8	2.61	1.38	2.7
ID8	3.78	2.88	2.54	1.23	1.23	1.6	1.25	1.23	2.53	1.4	1.92
ID9	2.15	1.66	1.75	0.53	0.85	0.78	0.67	0.92	1.62	0.77	1.62
ID10	1.69	1.11	1.44	0.69	0.59	0.56	0.53	0.92	1.16	0.85	1.21
ID11	2.68	1.73	1.77	0.92	1.16	1.09	0.88	1.57	1.7	1.2	-
ID12	2.88	2.33	2.3	0.76	0.75	0.63	0.71	1.48	2.14	0.84	2.67
ID13	2.06	1.32	1.45	0.65	0.75	1.36	0.64	1.14	1.12	1.09	2.05
ID14	1.64	1.24	1.02	0.73	0.63	0.88	0.82	0.66	1.04	0.91	-
ID15	3.55	2.48	2.03	1.01	0.65	0.72	0.49	0.76	2.35	1.4	1.7
ID16	2.52	1.66	1.43	0.89	0.94	0.97	0.75	1.08	1.4	0.97	1.45
ID17	2.86	2.03	1.6	0.68	0.67	0.71	0.71	0.89	1.53	1.28	1.59
ID18	2.31	1.67	1.48	0.93	1.22	1.18	0.79	1.43	1.23	1.33	-
ID19	3.09	2.07	1.89	0.77	1.09	1.03	0.71	1.17	1.75	1.42	-
ID20	2.02	1.85	1.39	0.87	0.81	0.95	1.02	1.04	1.17	0.88	1.01
ID21	3.33	2.56	2.11	0.77	1.28	1.14	0.64	1.34	2.19	1.39	-
ID22	3.16	2.39	1.49	0.79	1.18	0.97	0.62	0.72	1.76	1.58	1.02
AL1	5.42	4.38	4.38	3.23	3.21	2.79	1.67	3.14	7.44	4.05	4.76
AL2	3.95	2.09	3.02	1.38	3.56	4.56	1.69	2.15	4.23	1.62	4.11
AL3	5.28	4.55	5.03	2.83	2.18	2.56	1.67	2.49	4.52	3.32	4.79
AL4	2.95	2.75	2.19	1.16	1.24	1.44	2.07	0.91	2.95	3.28	3.23
AL5	3.08	2.94	3.27	2.48	1.66	1.97	1.79	2.37	2.77	2.78	4.73
AL6	6.48	6.4	6.49	2.59	1.54	2.17	0.98	2.6	5.36	4.31	5.6
p value	0.00188	0.00105	0.000703	0.000375	0.00105	0.000377	0.000457	0.0066	0.000244	0.000244	5.36e-05

## Sheet: TableS3
table S3	The visual scores and spread scores for all cases.
	Vertebrae	Pelvic bone	Humerus (proximal)	Humerus (middle)	Humerus (distal)	Forearm (proximal)	Forearm (middle)	Forearm (distal)	Femur (proximal)	Femur (middle)	Femur (distal)	spread score	total	total+spread score	mid-Humerus and Femur	mid-Humerus and Femur + spread score
ID1	3	2	3	1	2	2	0	3	3	1	3	1	23	24	2	3
ID2	3	3	3	1	2	2	1	3	3	1	3	2	25	27	2	4
ID3	3	0	2	0	0	0	0	0	2	0	0	1	7	8	0	1
ID4	2	2	2	0	0	0	0	0	3	0	2	0	11	11	0	0
ID5	1	0	0	0	0	0	0	0	0	0	1	0	2	2	0	0
ID6	3	3	3	0	0	0	0	0	3	1	2	2	15	17	1	3
ID7	3	2	3	0	0	0	0	2	2	0	3	2	15	17	0	2
ID8	3	3	2	0	0	1	0	0	2	0	2	1	13	14	0	1
ID9	2	2	1	0	0	0	0	1	2	0	2	2	10	12	0	2
ID10	1	1	1	0	0	0	0	1	1	0	1	0	6	6	0	0
ID11	2	1	1	0	0	0	0	0	1	0	-	0	5	5	0	0
ID12	3	2	2	0	0	0	0	1	2	0	2	2	12	14	0	2
ID13	2	2	1	0	1	1	0	1	1	1	1	1	11	12	1	2
ID14	2	2	1	0	0	0	0	0	1	1	-	1	7	8	1	2
ID15	3	3	2	0	0	0	0	1	2	0	1	2	12	14	0	2
ID16	1	1	1	0	0	0	0	1	1	0	1	0	6	6	0	0
ID17	3	2	1	0	0	0	0	1	1	0	1	1	9	10	0	1
ID18	1	1	1	0	1	0	0	1	1	1	-	0	7	7	1	1
ID19	2	2	1	0	1	0	0	1	1	1	-	1	9	10	1	2
ID20	1	1	1	0	0	0	0	0	0	0	1	0	4	4	0	0
ID21	2	2	2	0	1	0	0	1	1	1	-	2	10	12	1	3
ID22	2	2	1	0	0	0	0	0	2	1	0	2	8	10	1	3
AL1	3	3	3	3	3	3	1	3	3	3	3	4	31	35	6	10
AL2	3	3	3	2	3	3	1	2	3	2	3	1	28	29	4	5
AL3	3	3	3	3	2	3	2	3	3	3	3	4	31	35	6	10
AL4	3	3	3	1	1	0	0	0	3	3	3	3	20	23	4	7
AL5	3	3	3	3	3	3	2	3	3	3	3	4	32	36	6	10
AL6	3	3	3	2	1	1	1	2	3	3	3	3	25	28	5	8
p value	0.0172	0.00149	0.00145	5.7e-06	0.000412	0.000804	4.01e-05	0.0184	0.00165	7.82e-05	0.00223	0.00179	0.000411	0.000366	9.55e-05	0.00019
